# Supplementary material for: The effects of genotypes and media composition on callogenesis, regeneration and cell suspension culture of chamomile (Matricaria chamomilla L.)
Source: PeerJ. 2021 May 24;9:e11464. doi: 10.7717/peerj.11464 (PMC8158175; doi:10.7717/peerj.11464)
Supplement: Data S1 [file peerj-09-11464-s001.zip › peerj-56047-Supplemental_Files-Raw_Data/Raw data Figure 1.xlsx]

## Sheet: Sheet1
0	0 kin	0.5 kin	1 kin	2 kin
5	18.41	16.09	22.78	17.25
10	16.48	1.08	10.89	13
15	19.95	12.87	13.39	13.51
20	22.17	15.19	13.64	15.06
25
30
