# Supplementary material for: The effects of genotypes and media composition on callogenesis, regeneration and cell suspension culture of chamomile (Matricaria chamomilla L.)
Source: PeerJ. 2021 May 24;9:e11464. doi: 10.7717/peerj.11464 (PMC8158175; doi:10.7717/peerj.11464)
Supplement: Data S1 [file peerj-09-11464-s001.zip › peerj-56047-Supplemental_Files-Raw_Data/Raw data Figure 3.xlsx]

## Sheet: Sheet1
Shoot
37.63
22.63	24.49	33.55
5.48	17.79	9.87
63.1	16.929
Leteral Sprout
9.69
27.54	48.16	13.15
40.27	33.59
10.94	31.56	7.76	30.18
Leaf
45.1	29.92
68.67	28.64	42.041
42.48	14.36	75.05	42.96
64.38	29.39	19.33
