# Supplementary material for: The effects of genotypes and media composition on callogenesis, regeneration and cell suspension culture of chamomile (Matricaria chamomilla L.)
Source: PeerJ. 2021 May 24;9:e11464. doi: 10.7717/peerj.11464 (PMC8158175; doi:10.7717/peerj.11464)
Supplement: Data S1 [file peerj-09-11464-s001.zip › peerj-56047-Supplemental_Files-Raw_Data/Raw data Figure 6.xlsx]

## Sheet: Sheet1
Indirect Regenration Percentages
Shoot	38.38
Leteral Sprout	23.9
Leaf	77.18
