# Supplementary material for: The effects of genotypes and media composition on callogenesis, regeneration and cell suspension culture of chamomile (Matricaria chamomilla L.)
Source: PeerJ. 2021 May 24;9:e11464. doi: 10.7717/peerj.11464 (PMC8158175; doi:10.7717/peerj.11464)
Supplement: Data S1 [file peerj-09-11464-s001.zip › peerj-56047-Supplemental_Files-Raw_Data/Raw data Figure 8.xlsx]

## Sheet: Sheet1
Cell Fresh Weight (MS)
Inoculum	0.5g	0.75g	1g
Shoot	9.43	5.43	8.08
Lateral Sprout	12.84	18.49	7.15
Leaf	9.13	8.12	8.78
Cell Fresh Weight (B5)
Inoculum
Shoot	7.3	7.85	9.95
Lateral Sprout	4.71	8.7	15.14
Leaf	11.67	11.55	11.88
Cell dry Weight (MS)
Inoculum
Shoot	7.74	5.91	6.34
Lateral Sprout	13.44	17.09	6.02
Leaf	7.2	6.45	5.69
Cell dry Weight (B5)
Inoculum
Shoot	6.12	7.41	8.6
Lateral Sprout	6.12	6.98	12.25
Leaf	10.32	10	8.49
