# Supplementary material for: The effects of genotypes and media composition on callogenesis, regeneration and cell suspension culture of chamomile (Matricaria chamomilla L.)
Source: PeerJ. 2021 May 24;9:e11464. doi: 10.7717/peerj.11464 (PMC8158175; doi:10.7717/peerj.11464)
Supplement: Data S1 [file peerj-09-11464-s001.zip › peerj-56047-Supplemental_Files-Raw_Data/Table 1 Raw data.xlsx]

## Sheet: Sheet1
Factors	degree of freedam	Days before callogenesis	%Callogenesis	Callogenesis Volume	%Embryogenesis	%Rooting
NAA	3	164.44	6342.9	137.3	2154	427.4
KIN	3	149.54	4558.9	103.6	5394.5	8397.3
Explant	2	133.53	570	3.77	931.3	1931
NAA-Kin	9	52.05	1456.3	13.41	1111.3	1570
NAA-Explant	6	53.1	924.5	21.03	517.5	1193
Kin-Explant	6	15/86	138.5	7.25	379.7	851.8
NAA-Kin-Explant	18	21/85	448.9	9.76	968.5	271.6
