# Supplementary material for: The effects of genotypes and media composition on callogenesis, regeneration and cell suspension culture of chamomile (Matricaria chamomilla L.)
Source: PeerJ. 2021 May 24;9:e11464. doi: 10.7717/peerj.11464 (PMC8158175; doi:10.7717/peerj.11464)
Supplement: Data S1 [file peerj-09-11464-s001.zip › peerj-56047-Supplemental_Files-Raw_Data/Table 3 Raw data.xlsx]

## Sheet: Sheet1
Factor A	Factor B	No. of shoots	Shoot length (cm)	No. of roots	Root length (cm)	Shoot Regeneration%
Genotype	Goral	1,1,1,2,2,1	1,1,2,3,1,4	1,2,7,6,2,3	6.02,1.1,2,3,	56.17,44.12, 37,48,36,51
	Sharokashari	2,1,12,3,4	1,1,1,0.5,2,1	1,1,2,1,0,4	1.05,0.1,1,0,2	37.08,8.17,44,12,24,23,42
	Isfahan	1,2,2,4,1,0	3,2,3,1,1,1	3,2,3,1,1,1	0.84,0.30,0.16,0.45,0.89	77.50,9.0466,45,75,45,56
	Kazeron	0,2,1,1,1,0	2,1,1.5,1,1,1	1.42,1,0,1,2,1	0.58,0.28,0.56,0.13,0.44	31.79,14.74,25,23,31,28.21
	Shiraz	1,1,2,2,1,5	1,1,2,4,3,1	2.19,1,2,5,1	0.58,0.27,0.24,0.11,0.89	53.54,12.12,45,36,45,25.25
	Presso	1,1.05,1,0.88,0.33	0.5,1.5,1,2,3,1	1.63,1,1,2,3,1	1.42,0.05,0.89,0.56,1.15	25,11.11,21,19,16.05,12.07
Explant	Shoot	0.75,0.33,0.56,0.52,0.120	0.97,0.1,0.45,0.21,0.33	1.98,1,2,30.76	1.27,0.27,1.12,0.21,1.12	19.25,3.67,5,9,13,
	Lateral sprout	1.42,0.1,1.0,1.03,0.2,0.5	2.02,0.12,1.12,1.1,0.22	4.53,3,2,1,3,1	2.37,0.61,1.13,0.12,3.0	69.48,44,43,56 5.15
